# Supplementary material for: Detection of Possible Resistance Mechanisms in Uropathogenic Escherichia coli Strains Isolated from Kidney Transplant Recipients Based on Whole Genome Sequencing
Source: Biomolecules. 2025 Feb 11;15(2):260. doi: 10.3390/biom15020260 (PMC11853403; doi:10.3390/biom15020260)
Supplement: Supplementary file 1 [file biomolecules-15-00260-s001.zip]

Archive with 1 entries (1 files):
- biomolecules-3442849-supplementary.pdf
